# Supplementary material for: Effects of Lacticaseibacillus rhamnosus HN001 on Happiness and Mental Well-Being: Findings from a Randomized Controlled Trial
Source: Nutrients. 2024 Sep 2;16(17):2936. doi: 10.3390/nu16172936 (PMC11397133; doi:10.3390/nu16172936)
Supplement: Supplementary file 1 [file nutrients-16-02936-s001.zip]

Archive with 1 entries (1 files):
- nutrients-3182046-supplementary.pdf
